# Supplementary material for: Exceeding Radiation Dose to Volume Parameters for the Proximal Airways with Stereotactic Body Radiation Therapy Is More Likely for Ultracentral Lung Tumors and Associated with Worse Outcome
Source: Cancers (Basel). 2021 Jul 10;13(14):3463. doi: 10.3390/cancers13143463 (PMC8305634; doi:10.3390/cancers13143463)
Supplement: Supplementary file 1 [file cancers-13-03463-s001.zip]

Archive with 3 entries (3 files):
- Supplemental Table S1.pdf
- Supplemental Table S2.pdf
- Supplemental Table S3.pdf
